# Supplementary material for: Metabolomics of Plasma in XLH Patients with Arterial Hypertension: New Insights into the Underlying Mechanisms
Source: Int J Mol Sci. 2024 Mar 21;25(6):3545. doi: 10.3390/ijms25063545 (PMC10971556; doi:10.3390/ijms25063545)
Supplement: Supplementary file 1 [file ijms-25-03545-s001.zip]

Archive with 1 entries (1 files):
- ijms-2903317-supplementary.pdf
